# Supplementary material for: Effects of Latent Solvent Content on Tuning the Nanofiltration Performance of Nanofibrous Composite Membranes
Source: Membranes (Basel). 2025 Apr 8;15(4):118. doi: 10.3390/membranes15040118 (PMC12029555; doi:10.3390/membranes15040118)
Supplement: Supplementary file 1 [file membranes-15-00118-s001.zip]

Archive with 1 entries (1 files):
- membranes-3546925-supplementary.pdf
